# Supplementary material for: Self-Powered Pressure–Temperature Bimodal Sensing Based on the Piezo-Pyroelectric Effect for Robotic Perception
Source: Sensors (Basel). 2024 Apr 26;24(9):2773. doi: 10.3390/s24092773 (PMC11086114; doi:10.3390/s24092773)
Supplement: Supplementary file 1 [file sensors-24-02773-s001.zip]

Archive with 1 entries (1 files):
- sensors-2979283-supplementary.pdf
